# Supplementary material for: Langer’s Axillary Arch: A Systematic Review and Meta-Analysis of Its Prevalence and Clinical Relevance
Source: Life (Basel). 2026 Jul 3;16(7):1112. doi: 10.3390/life16071112 (PMC13413034; doi:10.3390/life16071112)
Supplement: Supplementary file 1 [file life-16-01112-s001.zip]

Archive with 1 entries (1 files):
- life-4294307-supplementary.pdf
